# Supplementary material for: Inter-Species Redox Coupling by Flavin Reductases and FMN-Dependent Two-Component Monooxygenases Undertaking Nucleophilic Baeyer–Villiger Biooxygenations
Source: Microorganisms. 2022 Dec 27;11(1):71. doi: 10.3390/microorganisms11010071 (PMC9864536; doi:10.3390/microorganisms11010071)
Supplement: Supplementary file 1 [file microorganisms-11-00071-s001.zip]

Archive with 1 entries (1 files):
- microorganisms-2056878-supplementary.pdf
